# Supplementary material for: The complete genome sequence of an alphabaculovirus from Spodoptera exempta, an agricultural pest of major economic significance in Africa
Source: PLoS One. 2019 Feb 8;14(2):e0209937. doi: 10.1371/journal.pone.0209937 (PMC6368282; doi:10.1371/journal.pone.0209937)
Supplement: S1 Table — (XLSX) [file pone.0209937.s001.xlsx]

## Sheet: Sheet1
	Virus name	Isolate	Abbreviation	Accession no.	Genus	group I or II	Species
	Adoxophyes honmai nucleopolyhedrovirus	ADN001	AdhoNPV-ADN001	AP006270	Alphabaculovirus	II	Adoxophyes honmai nucleopolyhedrovirus
	Agrotis ipsilon multiple nucleopolyhedrovirus	Illinois	AgipMNPV-Illinois	EU839994	Alphabaculovirus	II	Agrotis ipsilon multiple nucleopolyhedrovirus
	Agrotis segetum nucleopolyhedrovirus-A	Polish	AgseNPV-A Polish	DQ123841	Alphabaculovirus	II	Agrotis segetum nucleopolyhedrovirus A
	Agrotis segetum nucleopolyhedrovirus-B	English	AgseNPV-B English	KM102981	Alphabaculovirus	II	Agrotis segetum nucleopolyhedrovirus B
	Antheraea pernyi nucleopolyhedrovirus	L2	AnpeNPV-L2	DQ486030	Alphabaculovirus	I	Antheraea pernyi nucleopolyhedrovirus
	Anticarsia gemmatalis multiple nucleopolyhedrovirus	2D	AgMNPV-2D	DQ813662	Alphabaculovirus	I	Anticarsia gemmatalis multiple nucleopolyhedrovirus
	Autographa californica multiple nucleopolyhedrovirus	C6	AcMNPV-C6	L22858	Alphabaculovirus	I	Autographa californica multiple nucleopolyhedrovirus
	Bombyx mori nucleopolyhedrovirus	T3	BmNPV-T3	L33180	Alphabaculovirus	I	Bombyx mori nucleopolyhedrovirus
	Buzura suppressaria nucleopolyhedrovirus	Hubei	BuzuNPV-Hubei	KF611977	Alphabaculovirus	II	Buzura suppressaria nucleopolyhedrovirus
	Catopsilia pomona nucleopolyhedrovirus	416	CapoNPV-416	KU565883	Alphabaculovirus	I	Catopsilia pomona nucleopolyhedrovirus
	Choristoneura fumiferana DEF multiple nucleopolyhedrovirus		CfDEFMNPV	AY327402	Alphabaculovirus	I	Choristoneura fumiferana DEF multiple nucleopolyhedrovirus
	Choristoneura fumiferana multiple nucleopolyhedrovirus	Ireland	CfMNPV-Ireland	AF512031	Alphabaculovirus	I	Choristoneura fumiferana multiple nucleopolyhedrovirus
	Choristoneura murinana nucleopolyhedrovirus	Darmstadt	CmNPV-Darmstadt	KF894742	Alphabaculovirus	I	Choristoneura murinana nucleopolyhedrovirus
	Choristoneura rosaceana nucleopolyhedrovirus	NB1	ChroNPV-NB1	KC961304	Alphabaculovirus	I	Choristoneura rosaceana nucleopolyhedrovirus
	Chrysodeixis chalcites nucleopolyhedrovirus		ChchNPV	AY864330	Alphabaculovirus	II	Chrysodeixis chalcites nucleopolyhedrovirus
	Pseudoplusia includens single nucleopolyhedrovirus	IE	PsinSNPV-IE	KJ631622	Alphabaculovirus	II	Chrysodeixis includens nucleopolyhedrovirus
	Clanis bilineata nucleopolyhedrovirus	DZ1	ClbiNPV-DZ1	DQ504428	Alphabaculovirus	II	Clanis bilineata nucleopolyhedrovirus
	Condylorrhiza vestigialis nucleopolyhedrovirus	PR.2002	CoveNPV-PR.2002	KJ631623	Alphabaculovirus	I	Not classified
	Ectropis obliqua nucleopolyhedrovirus	A1	EcobNPV-A1	DQ837165	Alphabaculovirus	II	Ectropis obliqua nucleopolyhedrovirus
	Epiphyas postvittana nucleopolyhedrovirus		EppoNPV	AY043265	Alphabaculovirus	I	Epiphyas postvittana nucleopolyhedrovirus
	Euproctis pseudoconspersa nucleopolyhedrovirus	Hangzhou	EupsNPV-Hangzhou	FJ227128	Alphabaculovirus	II	Euproctis pseudoconspersa nucleopolyhedrovirus
	Helicoverpa armigera nucleopolyhedrovirus	G4	HearNPV-G4	AF271059	Alphabaculovirus	II	Helicoverpa armigera nucleopolyhedrovirus
	Hemileuca sp. nucleopolyhedrovirus	MEM	HespNPV-MEM	KF158713	Alphabaculovirus	II	Not classified
	Hyphantria cunea nucleopolyhedrovirus	N9	HycuPV-N9	AP009046	Alphabaculovirus	I	Hyphantria cunea nucleopolyhedrovirus
	Lambdina fiscellaria nucleopolyhedrovirus	GR15	LafiNPV-GR15	KP752043	Alphabaculovirus	II	Lambdina fiscellaria nucleopolyhedrovirus
	Leucania separata nucleopolyhedrovirus	AH1	LeseNPV-AH1	AY394490	Alphabaculovirus	II	Leucania separata nucleopolyhedrovirus
	Lonomia obliqua multiple nucleopolyhedrovirus	SP/2000	LoobMNPV-SP/2000	KP763670	Alphabaculovirus	I	Not classified
	Lymantria dispar multiple nucleopolyhedrovirus	5/6	LdMNPV-5/6	AF081810	Alphabaculovirus	II	Lymantria dispar multiple nucleopolyhedrovirus
	Lymantria xylina multiple nucleopolyhedrovirus	5	LyxyMNPV-5	GQ202541	Alphabaculovirus	II	Lymantria xylina nucleopolyhedrovirus
	Mamestra brassicae multiple nucleopolyhedrovirus	K1	MbMNPV-K1	JQ798165	Alphabaculovirus	II	Mamestra brassicae multiple nucleopolyhedrovirus
	Mamestra configurata nucleopolyhedrovirus A	90/2	MacoNPV-A 90/2	U59461	Alphabaculovirus	II	Mamestra configurata nucleopolyhedrovirus A
	Mamestra configurata nucleopolyhedrovirus B	96B	MacoNPV-B 96B	AY126275	Alphabaculovirus	II	Mamestra configurata nucleopolyhedrovirus B
	Maruca vitrata nucleopolyhedrovirus	MV-8	MaviNPV-MV-8	EF125867	Alphabaculovirus	I	Maruca vitrata nucleopolyhedrovirus
	Mythimna unipuncta nucleopolyhedrovirus	#7	MyunNPV#7	MF375894	Alphabaculovirus	II	Not classified
	Mythimna unipuncta nuleopolyhedrovirus	KY310	MyunNPV-KY310	MH124167	Alphabaculovirus	II	Not classified
	Operophtera brumata nucleopolyhedrovirus	MA	OpbuNPV-MA	MF614691	Alphabaculovirus	II	Not classified
	Orgyia leucostigma nucleopolyhedrovirus	CFS-77	OrleNPV-CFS-77	EU309041	Alphabaculovirus	II	Orgyia leucostigma nucleopolyhedrovirus
	Orgyia pseudotsugata multiple nucleopolyhedrovirus		OpMNPV	U75930	Alphabaculovirus	I	Orgyia pseudotsugata multiple nucleopolyhedrovirus
	Oxyplax ochracea nucleopolyhedrovirus	425	OxocNPV-435	MF143631	Alphabaculovirus	I	Not classified
	Perigonia lusca single nucleopolyhedrovirus		PeluSNPV	KM596836	Alphabaculovirus	II	Not classified
	Peridroma species nucleopolyhedrovirus	GR167	PespNPV-GR167	KM009991	Alphabaculovirus	II	Not classified
	Spodoptera exigua multiple nucleopolyhedrovirus	US1	SeMNPV-US1	AF169823	Alphabaculovirus	II	Spodoptera exigua multiple nucleopolyhedrovirus
	Spodoptera frugiperda multiple nucleopolyhedrovirus	3AP2	SfMNPV-3AP2	EF035042	Alphabaculovirus	II	Spodoptera frugiperda multiple nucleopolyhedrovirus
	Spodoptera littoralis nucleopolyhedrovirus	AN1956	SpliNPV-AN1956	JX454574	Alphabaculovirus	II	Spodoptera littoralis nucleopolyhedrovirus
	Spodoptera litura nucleopolyhedrovirus	G2	SpltNPV-G2	AF325155	Alphabaculovirus	II	Spodoptera litura nucleopolyhedrovirus
	Sucra jujuba nucleopolyhedrovirus	473	SujuNPV-473	KJ676450	Alphabaculovirus	II	Sucra jujuba nucleopolyhedrovirus
	Thysanoplusia orichalcea nucleopolyhedrovirus	p2	ThorNPV-p2	JX467702	Alphabaculovirus	I	Thysanoplusia orichalcea nucleopolyhedrovirus
	Trichoplusia ni single nucleopolyhedrovirus		TnSNPV	DQ017380	Alphabaculovirus	II	Trichoplusia ni single nucleopolyhedrovirus
	Adoxophyes orana granulovirus	English	AdorGV-English	AF547984	Betabaculovirus	NA	Adoxophyes orana granulovirus
	Agrotis segetum granulovirus	DA	AgseGV-DA	KR584663	Betabaculovirus	NA	Agrotis segetum granulovirus
	Pieris rapae granulovirus Wuhan	Wuhan	PiraGV-Wuhan	GQ884143	Betabaculovirus	NA	Artogeia rapae granulovirus
	Choristoneura occidentalis granulovirus		ChocGV	DQ333351	Betabaculovirus	NA	Choristoneura fumiferana granulovirus
	Clostera anachoreta granulovirus	HBHN	ClanGV-HBHN	HQ116624	Betabaculovirus	NA	Clostera anachoreta granulovirus
	Clostera anastomosis granulovirus A	Henan	ClasGV-A Henan	KC179784	Betabaculovirus	NA	Clostera anastomosis granulovirus A
	Clostera anastomosis granulovirus B		ClasGV-B	KR091910	Betabaculovirus	NA	Clostera anastomosis granulovirus B
	Cnaphalocrocis medinalis granulovirus	Enping	CnmeGV-Enping	KU593505	Betabaculovirus	NA	Cnaphalocrocis medinalis granulovirus
	Cryptophlebia leucotreta granulovirus	CV3	CrleGV-CV3	AY229987	Betabaculovirus	NA	Cryptophlebia leucotreta granulovirus
	Cydia pomonella granulovirus	M1	CpGV-M1	U53466	Betabaculovirus	NA	Cydia pomonella granulovirus
	Diatraea saccharalis granulovirus	Parana-2009	DisaGV-Parana-2009	KP296186	Betabaculovirus	NA	Diatraea saccharalis granulovirus
	Epinotia aporema granulovirus		EpapGV	JN408834	Betabaculovirus	NA	Epinotia aporema granulovirus
	Erinnyis ello granulovirus	S86	ErelGV-S86	KJ406702	Betabaculovirus	NA	Erinnyis ello granulovirus
	Helicoverpa armigera granulovirus		HearGV	EU255577	Betabaculovirus	NA	Helicoverpa armigera granulovirus
	Mocis latipes granulovirus	SouthernBrazil	MolaGV-SouthernBrazil	KR011718	Betabaculovirus	NA	Not classified
	Mythimna unipuncta granulovirus	#8	MyunGV#8	KX855660	Betabaculovirus	NA	Mythimna unipuncta granulovirus B
	Phthorimaea operculella granulovirus	T	PhopGV-T	AF499596	Betabaculovirus	NA	Phthorimaea operculella granulovirus
	Plodia interpunctella granulovirus	Cambridge	PiGV-Cambridge	KX151395	Betabaculovirus	NA	Plodia interpunctella granulovirus
	Plutella xylostella granulovirus	K1	PlxyGV-K1	AF270937	Betabaculovirus	NA	Plutella xylostella granulovirus
	Pseudaletia unipuncta granulovirus	Hawaiian	PsunGV-H	EU678671	Betabaculovirus	NA	Mythimna unipuncta granulovirus A
	Spodoptera frugiperda granulovirus	VG008	SpfrGV-VG008	KM371112	Betabaculovirus	NA	Spodoptera frugiperda granulovirus
	Spodoptera litura granulovirus	K1	SlGV-K1	DQ288858	Betabaculovirus	NA	Spodoptera litura granulovirus
	Trichoplusia ni granulovirus	LBIV-12	TnGV-LBIV-12	KU752557	Betabaculovirus	NA	Trichoplusia ni granulovirus
	Xestia c-nigrum granulovirus	alpha4	XecnGV-alpha4	AF162221	Betabaculovirus	NA	Xestia c-nigrum granulovirus
	Culex nigripalpus nucleopolyhedrovirus	Florida1997	CuniNPV-Florida1997	AF403738	Deltabaculovirus	NA	Culex nigripalpus nucleopolyhedrovirus
	Neodiprion lecontei nucleopolyhedrovirus		NeleNPV	AY349019	Gammabaculovirus	NA	Neodiprion lecontei nucleopolyhedrovirus
	Neodiprion sertifer nucleopolyhedrovirus		NeseNPV	AY430810	Gammabaculovirus	NA	Neodiprion sertifer nucleopolyhedrovirus
