# Supplementary material for: The complete genome sequence of an alphabaculovirus from Spodoptera exempta, an agricultural pest of major economic significance in Africa
Source: PLoS One. 2019 Feb 8;14(2):e0209937. doi: 10.1371/journal.pone.0209937 (PMC6368282; doi:10.1371/journal.pone.0209937)
Supplement: S2 Table — (XLS) [file pone.0209937.s002.xls]

## Sheet: Sheet1
ORF#	Name	Position	Size (aa)	Promotera	Ac	ChCh	Se	Splt	Agse	CpGV
1	polh	1>741	246	L	8(87.0)	1(91.9)	1(94.3)	1(84.2)	1(95.1)	1(54.3)
	hr1	829-1026
2	ORF 1629	1207<2562	451		9(17.9)	2(24.5)	2(48.5)	2(21.0)	2(46.7)
3	pk-1	2561>3376	271	L	10(39.7)	3(54.0)	3(73.2)	3(42.4)	3(75.4)	3(30.9)
4	hoar	3543<4757	404	E		4(20.5)	4(37.0)	4(16.3)	4(42.5)
5		5158<5364	68		152(29.0)			5(28.4)
6	unique	5455>6249	264	E*,L
7	odv-e56	6421>7533	370	E,L	148(46.1)	7(55.9)	6(62.5)	17(44.2)	6(60.2)	18(46.3)
8	me-53	7775>8869	364		139(24.7)	8(40.8)	7(54.0)	27(27.3)	7(72.2)	143(22.0)
9	F protein	9369>11417	682		23(15.1)	150(44.2)	8(64.3)	136(30.8)	8(57.5)	31(21.9)
10	gp16	11443<11730	95	L	130(37.5)	133(46.3)	9(63.8)		10(62.5)
11	p24 capsid	11752<12420	222	L	129(43.4)	134(60.5)	10(71.3)	116(37.2)	11(66.4)	71(19.1)
12		12490>12822	110	L			11(35.2)		12(37.7)
13	lef-2	12779>13399	206		6(39.6)	136(52.2)	12(62.8)	114(36.2)	13(63.3)	41(20.5)
14	38.7kd	13440<14465	341	L	13(20.9)	137(41.2)	13(60.5)	128(26.0)	16(57.9)	73(12.1)
15	lef-1	14459<15301	280		14(36.0)	138(48.6)	14(63.1)	129(44.0)	17(64.7)	74(34.3)
16		15111>15461	116	L		139(18.8)	15(37.6)	130(20.5)	18(53.3)
17	cathepsin	15458<16519	353	L	127(53.7)	64(55.8)	16(85.6)	54(47.2)	19(79.0)	11(41.7)
18	chitinase	16529>18211	560	E*,L	126(64.7)	65(65.4)	19(82.2)	42(54.9)	23(82.0)	10(55.4)
	hr2	18289-18540
19	gp37	18609>19388	259	L	64(54.6)	67(63.8)	25(76.9)	32(45.6)	26(73.5)	13(42.6)
20	ptp2	19371<19892	173			140(40.2)	26(58.8)		27(56.5)	66(34.2)
21	egt	19960>21495	511	E*,L	15(45.6)	141(65.8)	27(72.1)	121(46.1)	28(74.9)	141(37.1)
22		21648>22169	173			142(36.2)	28(48.9)		29(56.9)
23		22171>22770	199		17(20.0)		29(43.0)	119(30.5)	30(34.0)
24		22797<25316	839	E		143(33.1)	30(46.2)	118(22.5)	31(45.1)
25		25394>25942	182	E	4(13.2)		31(41.5)		32(31.1)
26	pkip-1	25985>26491	168	L	24(20.1)	146(46.7)	32(60.6)	133(26.0)	33(67.5)
27		26545<27240	230	E*		34(27.3)		110(13.9)
28	bro-c	27415>27930	171	E*,L				120(34.9)
29	bro-d	27873>29327	484	L	2(18.6)	114(64.8)		125(72.2)
30		29367<29702	111				33(56.3)		34(57.1)
31	arif-1	29653<30591	312		21(20.6)	147(26.1)	34(41.1)	134(22.4)	35(42.8)
32	pif-2	30386>31618	410		22(54.3)	148(59.7)	35(69.8)	135(50.1)	36(70.3)	48(48.0)
33	pif-1	31648>33174	508	L	119(39.9)	131(38.7)	36(49.1)	124(35.4)	37(45.6)	75(31.0)
34		33167>33415	82		120(28.9)		37(52.5)	123(23.4)	38(56.3)
35	fgf	33448<34467	339		32(18.7)	130(26.2)	38(40.3)	122(20.7)	39(37.9)	123(6.5)
36		34657>35370	237	E*,L		128(39.5)	40(50.0)		40(55.5)
37	alk-exo	35382<36599	405	L	133(36.2)	127(43.4)	41(53.7)	109(37.7)	41(54.0)	125(34.1)
	hr3	36734-37771					hr2
38		37812<38141	109	L	19(16.5)	126(34.5)	42(60.5)	112(18.2)	44(70.0)
39		38146>39303	385	L	18(21.5)	125(43.0)	43(63.0)	113(32.4)	45(64.2)
40		39340<39777	145			123(34.1)	44(42.1)		46(58.9)
41	rr2b	39855>40796	313	E,L		122(70.1)	45(75.4)	63(55.1)	47(82.7)
ORF#	Name	Position	Size (aa)	Promoter	Ac	ChCh	Se	Splt	Agse	CpGV
42	calyx/pep	40822<41805	328	E*,L	131(33.1)	121(59.5)	46(75.9)	132 (47.1)	49 (63.3)
43		41924<42211	95		117(28.1)		47(63.5)		51(74.0)
44		42263<42604	113					108(22.8)	52(63.4)
45	sod	42661<43146	161		31(69.1)	115(75.5)	48(76.3)		54(75.5)	59(53.4)
46		43212>43787	191	L		111(22.6)	49(16.9)		55(23.1)
47	pif-3	43805>44440	211	L	115(42.6)	110(43.6)	50(66.5)	107(44.7)	56(63.3)	35(33.0)
48		44446>44862	138				51(33.1)		57(41.0)
49		44895>46334	479	L		108(30.2)	52(56.9)	102(9.2)	58(62.3)
50		46352>47023	223		106(24.3)	107(69.9)	53(81.6)	101(55.8)	59(85.2)	52(25.0)
51	nrk-1	47075<48163	362	E*	33(27.9)	106(32.9)	54(59.8)	100(23.4)	60(61.9)	16(31.1)
	hr4	48255-49223					hr3
52	dutpase	49369>49797	142	E		119(44.1)	55(77.6)	10(35.0)	62(75.4)
53	p13	49883>50704	273	L		102(57.3)	56(73.4)	99(57.3)	64(75.5)	47(50.0)
54	odv-e66a	50769>52793	674	E*,L	46(23.4)	101(29.6)	57(44.3)	98(28.5)	125(40.0)	37(21.7)
55		52783<53103	106	L	108(23.6)	100(53.2)	58(54.2)	97(34.6)	65(49.5)
56	odv-ec43	53112<54182	356		109(47.9)	99(67.1)	59(89.4)	96(48.5)	66(90.7)	55(26.0)
57	pif-7	54166<54345	59		110(13.3)	98(53.3)	60(71.7)	95(41.1)	67(71.2)	53(20.4)
58	p87	54342<55913	523	E	104(17.2)	97(33.0)	61(52.5)	94(20.2)	68(57.8)
59	p45	55969>57090	372	E	103(53.2)	96(68.2)	62(79.7)	93(56.1)	69(84.8)	83(36.9)
60	p12	57083>57388	101	E	102(24.5)	95(44.1)	63(10.8)	92(24.5)	70(59.8)	84(16.7)
61	p40	57422>58528	368	L	101(45.6)	94(67.5)	64(72.8)	91(42.9)	71(78.0)	85(21.4)
62	p6.9	58605>58844	79	E*,L	100(35.7)	93(62.5)	65(52.6)	90(38.8)	72(56.3)	86(36.0)
63	lef-5	58838<59668	276		99(49.2)	92(63.9)	66(74.7)	89(49.1)	73(71.7)	87(41.6)
64	38K	59564>60472	302		98(43.2)	91(62.4)	67(68.8)	88(48.2)	74(74.2)	88(38.9)
65		60490>60948	152	E,L			68(32.7)
66	bro-d	60960<61922	320	E*,L	2(35.5)	55(17.1)		125(17.8)	77(51.4)
67		62002<62415	137						78(44.2)
68	pif-4	62415<62924	169		96(53.5)	88(60.6)	69(78.2)	87(48.8)	79(75.3)	89(37.0)
69	helicase	62893>66525	1211	L	95(41.6)	87(60.5)	70(78.8)	86(42.9)	80(78.7)	90(21.6)
70	odv-e25	66594<67244	216	L	94(42.4)	86(72.8)	71(81.6)	85(64.5)	81(80.1)	91(52.3)
71		67241<67717	158	L	93(47.2)	85(80.5)	72(77.7)	84(53.5)	82(89.9)	92(34.6)
72	p33	67719>68477	252		92(55.3)	84(64.5)	73(88.9)	83(51.8)	83(88.1)	93(32.9)
73		68550>69089	179	E,L		118(14.5)			84(33.3)
74	lef-4	69133<70530	459		90(45.2)	83(57.1)	74(65.7)	82(45.7)	85(66.1)	95(32.4)
75	39kd capsid	70529>71531	333	L	89(37.4)	82(55.9)	75(70.3)	81(41.3)	86(67.3)	96(28.0)
76	cg30	72031>73197	387	E*,L	88(21.9)		76(19.0)	80(20.0)	87(24.9)
77	vp91	73277<75706	809	L	83(43.1)	81(47.1)	77(58.8)	79(32.3)	88(60.5)	101(19.4)
78	tlp20	75681>76283	200	E,L	82(26.5)	80(45.3)	78(66.0)	78(31.8)	89(67.9)	102(11.4)
79		76084>76830	248	L	81(50.0)	79(56.3)	79(64.7)	77(45.5)	90(74.9)	103(45.3)
80	gp41	76868>77764	322	E,L	80(52.3)	78(66.6)	80(90.4)	76(53.6)	91(92.6)	104(31.7)
81		77761>78108	115	E*,L	78(34.5)	77(37.9)	81(67.2)	75(28.4)	92(65.5)	105(11.6)
82	vlf-1	78112>79230	372	E*,L	77(63.5)	76(70.5)	82(89.5)	74(62.2)	93(89.0)	106(28.7)
83	p26	79257<79988	243	E*		63(41.0)	87(66.0)		94(66.0)
84	iap-2	80036<80806	256		71(31.1)	62(54.6)	88(61.7)	64(28.5)	95(58.7)
ORF#	Name	Position	Size (aa)	Promoter	Ac	ChCh	Se	Splt	Agse	CpGV
85	mtase	80742<81590	282	E	69(44.1)		89(60.8)	65(41.3)	96(60.0)
86	pif-6	81574<81942	122		68(43.1)	61(59.3)	90(74.8)	66(50.4)	97(77.0)	114(25.2)
87	lef-3	81941>83074	377		67(24.1)	60(33.1)	91(58.5)	67(26.0)	98(57.4)	113(3.7)
88	desmoplakin	83124<85169	682	L	66(16.7)	59(29.6)	92(47.7)	68(18.8)	99(56.6)	112(12.0)
89	dna pol	85171>88278	1036	E	65(47.2)	58(63.1)	93(76.7)	69(52.3)	100(74.5)	111(34.3)
90	unique	88440<88661	74	E*
91		88795>89844	349	E
92		89929<90318	129	L	75(23.1)	57(58.1)	94(16.9)	72(55.9)	101(83.7)	108(13.1)
93		90324<90581	85	L	76(35.3)	56(78.0)	95(84.9)	73(61.2)	102(83.5)	107(31.8)
94		90669>90941	90	L	150(29.7)	14(22.0)	96(47.3)	22(12.1)	103(27.4)	79(18.7)
95		90947>91597	216						104(41.9)
96	lef-9	91633<93132	499		62(64.0)	52(78.8)	97(87.3)	59(69.7)	105(86.8)	117(51.2)
97	fp	93200>93787	195	L	61(57.7)	51(75.5)	98(90.8)	57(64.3)	106(88.7)	118(30.2)
98	p94	93878>95851	657	L	134(19.5)		99(29.9)
99		95924>96202	92	E,L	60(39.8)	50(51.6)	100(73.0)	53(53.7)	108(65.1)
100		96217>96750	177	L	59(40.0)	49(43.8)	101(11.8)	52(31.0)	109(51.1)
101		96743<97225	160	E	57(39.1)	48(46.6)	102(61.5)	51(31.1)	110(62.5)
102	unique	97243>97404	53
103		97430<97705	91	L	56(15.3)	47(31.5)	103(40.2)		111(45.5)
104		97647<97961	104		55(29.7)	46(42.4)	104(67.2)	50(36.6)	112(76.8)
105	vp1054	97958<98965	335		54(42.3)	45(62.5)	105(76.8)	49(45.8)	113(75.9)	138(26.4)
106	lef-10	98826<99053	75	L	53a(39.5)	44(60.5)	106(72.4)	48(56.6)	114(60.5)	137(22.4)
107		99037>99240	67	L		43(45.6)			115(64.7)
108		99245>100198	317	L		42(39.6)	107(46.9)	46(22.3)	116(53.1)
109		100201<100614	137	L	53(48.6)	41(63.0)	108(71.0)	45(50.0)	117(66.1)	134(18.7)
110		100668>101183	171	L	52(16.3)	40(33.7)	109(29.0)	44(27.3)	118(46.7)
	hr5	101250-101868					hr5
111	iap-3	102495>103241	247	L		39(46.2)	110(49.8)	64(23.4)	119(55.8)	17(48.2)
112	BJDP	103276<104421	381		51(15.0)	38(22.8)	111(40.3)	39(12.6)	120(50.5)
113	lef-8	104442>107084	881		50(61.7)	37(71.1)	112(81.0)	38(65.9)	121(81.8)	131(49.1)
114		107115<107294	58	L	43(30.0)	35(35.0)	113(49.1)		124(51.7)
115	odv-e66b	107310<109274	655	E*	46(23.4)	101(29.6)	114(44.3)	98(28.5)	125(46.0)	37(21.7)
116	p47	109273>110475	400		40(50.3)	33(65.2)	115(75.6)	36(56.9)	126(74.6)	68(42.6)
117		110565>111104	179				117(28.3)		129(30.1)
118	adprase	111179>111898	239	E*,L	38(56.2)	30(66.7)	118(77.5)	35(49.3)	130(87.6)	69(41.6)
119	lef-11	111808>112185	125		37(29.2)	29(46.0)	119(54.3)	23(25.4)	131(57.6)	58(22.2)
120	39k/pp31	112169>113059	296	E*,L	36(25.0)	28(38.4)	120(46.1)	24(21.2)	132(51.0)	57(8.3)
121		113115>113402	95				121(25.0)		133(33.0)
122		113415<113612	64			27(31.8)	122(48.5)		134(43.9)
123	ubq	113584<113847	87	L	35(75.6)	26(78.2)	123(85.2)	32(72.7)	135(88.5)	54(68.2)
124		113900>114433	177	L	34(33.1)	25(59.6)	124(18.1)	18(49.4)	136(71.3)
125		115527<115994	155		26(27.9)	23(27.9)	125(43.0)	31(21.5)	138(55.3)
126	dbp	115933>116922	329	E*,L	25(24.0)	22(26.9)	126(55.3)	30(19.6)	139(65.1)	81(13.1)
127	lef-6	116943>117359	138	E,L	28(28.8)	21(42.4)	127(49.6)	29(16.5)	140(46.8)	80(17.6)
ORF#	Name	Position	Size (aa)	Promoter	Ac	ChCh	Se	Splt	Agse	CpGV
128		117397<117642	81	E	29(29.2)	20(59.8)	128(64.6)	28(29.3)	141(71.4)	19(24.0)
129	p26	117795>118616	273	E*,L	136(32.4)	19(52.9)	129(56.9)		142(54.7)
130	p10	118652>118909	85	E,L	137(24.4)	18(48.8)	130(57.0)	19(50.0)	143(65.1)	22(23.3)
131	p74	118949<120904	651	E*,L	138(52.5)	17(57.2)	131(66.7)	21(49.7)	144(65.4)	60(37.3)
132	ie-1	120978<123473	831		147(25.6)	16(23.3)	132(42.7)	16(22.2)	146(47.4)	7(9.6)
133		122839>123429	196		146(32.0)	15(40.1)	133(49.2)	15(29.9)	147(56.5)	8(20.2)
134		123437<123715	92	L	145(44.9)	14(57.0)	134(83.7)	14(52.7)	148(77.2)	9(32.3)
135	odv-ec27	123729<124583	284		144(53.3)	13(69.1)	135(88.3)	13(48.2)	149(86.7)	97(23.5)
136	odv-e18	124607<124865	85	E,L	143(49.2)	12(55.6)	136(85.2)	12(50.0)	150(76.6)	14(34.1)
137	p49	124870<126252	460	L	142(49.7)	11(64.9)	137(87.4)	11(49.9)	151(93.7)	15(30.3)
138	ie-0/exon-0	126264<126980	238	L	141(24.3)	10(44.4)	138(66.1)	8(34.3)	152(66.1)
139	rr-1	127045<129378	777	E*		151(54.2)	139(55.8)	23(52.6)	153(62.5)	127(20.2)
aPromoter regions are also denoted as follows: L=late promoter motif (DTAAG), where D= A, G, or T found within 150nt from start codon, E=Early promoter (TATAWAW), where W= A/T and is found 150nt upstream from start codon with CAKT (K=G/T) 20-40nt downstream from TATA. *E= Early promoter (TATAWTW), found 150nt upstream from start codon with CAKT 20-40nt downstream from TATA
